# Supplementary material for: Functionalization of Sodium Caseinate for Production of Neat Films: Effects of Casein Crosslinking Induced by Heating at Alkaline pH or Light Exposure
Source: Foods. 2025 Aug 8;14(16):2764. doi: 10.3390/foods14162764 (PMC12386004; doi:10.3390/foods14162764)
Supplement: Supplementary file 1 [file foods-14-02764-s001.zip]

Archive with 1 entries (1 files):
- foods-3754991-supplementary.pdf
